# Supplementary material for: Tau or neurofilament light—Which is the more suitable biomarker for Huntington’s disease?
Source: PLoS One. 2017 Feb 27;12(2):e0172762. doi: 10.1371/journal.pone.0172762 (PMC5328385; doi:10.1371/journal.pone.0172762)
Supplement: S1 Table — (XLSX) [file pone.0172762.s001.xlsx]

## Sheet: Blad1
ID	Sex	Age	CAG	Disease burden	5 y risk of onset	Category	TMS	Stroop Color	Stroop Word reading	Stroop Interference	Category fluency	Verbal fluency - Letters	SDMT	TFC	Tau (pg/ml)	NFL (pg/ml)
1	Female	62	42	403	N/A	Manifest HD	48	40	59	22	14	19	21	8	1030	4760
2	Female	40	45	380	N/A	Manifest HD	17	50	80	36	18	21	29	13	339	3570
3	Male	51	42	331.5	N/A	Manifest HD	29	40	56	29	13	3	21	11	629	5540
4	Male	58	44	493	N/A	Manifest HD	22	-	-	-	-	-	-	12	480	4330
5	Female	59	42	383.5	N/A	Manifest HD	43	25	27	7	12	10	21	9	377	3240
6	Male	43	43	322.5	N/A	Manifest HD	27	40	43	31		21	27	10	192	2380
7	Male	45	44	382.5	N/A	Manifest HD	12	40	62	22	14	25	21	13	264	3380
8	Female	50	45	475	N/A	Manifest HD	64	19	30	6	7	5	-	3	567	6570
9	Male	72	39	252	N/A	Manifest HD	8	49	74	29	17	34	30	12	541	3470
10	Female	41	46	430.5	N/A	Manifest HD	60	10	0	8	5	9	7	5	293	2910
11	Male	30	49	405	N/A	Manifest HD	18	48	62	22	19	32	31	13	435	2140
12	Male	67	41	368.5	N/A	Manifest HD	37	30	41	8	9	20	12	10	981	5990
13	Male	35	42	227.5	0.05	Premanifest HD	1	59	74	38	25	36	34	13	244	1020
14	Female	34	41	187	0.02	Premanifest HD	1	92	124	43	18	61	60	13	273	1060
15	Male	39	45	370.5	0.46	Premanifest HD	2	50	66	39	15	22	37	13	380	3120
16	Male	47	42	305.5	0.3	Premanifest HD	2	57	70	48	-	25	18	13	377	1590
17	Male	19	54	351.5	0.23	Premanifest HD	4	78	81	50	21	29	59	13	147	940
18	Female	50	41	275	0.24	Premanifest HD	2	63	80	43	20	43	47	13	233	1680
19	Female	22	45	209	0.02	Premanifest HD	0	77	100	62	20	43	60	13	140	120
20	Female	27	42	175.5	0.01	Premanifest HD	0	82	83	50	25	34	58	13	147	170
21	Male	29	48	362.5	0.36	Premanifest HD	0	68	100	46	20	44	51	13	181	980
22	Male	33	40	148.5	0.01	Premanifest HD	2	67	95	47	21	32	44	13	201	270
23	Female	28	45	266	0.08	Premanifest HD	0	71	94	48	22	48	59	13	286	650
